# Supplementary material for: Capturing Latino Health Disparities: Lessons from Mail- and Community-Based Population Health Surveys in California
Source: Cancer Res Commun. 2026 Apr 20;6(4):873–83. doi: 10.1158/2767-9764.CRC-25-0540 (PMC13095202; doi:10.1158/2767-9764.CRC-25-0540)
Supplement: Supplementary Table 1 — Participant by county and survey method [file crc-25-0540_supplementary_table_1_suppst1.xlsx]

## Sheet: Sheet1
Supplementary Table 1. Particpant count and proportion by the 19 county catchment area and survey method
County	Overall (n=361)		Community-based (n=255)		Mail-based (n=106)
	n	%	n	%	n	%
Alpine	0	0	0	0	0	0
Amador	7	0.0193906	6	0.0235	1	0.00943396
Butte	8	0.0221607	3	0.0118	5	0.0471698
Colusa	5	0.0138504	4	0.0157	1	0.00943396
Calaveras	1	0.00277008	0	0	1	0.00943396
El Dorado	2	0.00554017	0	0	2	0.0188679
Glenn	1	0.00277008	0	0	1	0.00943396
Merced	56	0.155125	48	0.1882	8	0.0754717
Nevada	0	0	0	0	0	0
Placer	11	0.0304709	6	0.0235	5	0.0471698
Sacramento	106	0.293629	80	0.3137	26	0.245283
San Joaquin	54	0.149584	35	0.1373	19	0.179245
Sierra	0	0	0	0	0	0
Solano	14	0.0387812	3	0.0118	11	0.103774
Stanislaus	45	0.124654	30	0.1176	15	0.141509
Sutter	6	0.0166205	4	0.0157	2	0.0188679
Tehama	1	0.00277008	0	0	1	0.00943396
Yolo	42	0.116343	35	0.1373	7	0.0660377
Yuba	2	0.00554017	1	0.0039	1	0.00943396
