# Supplementary material for: Capturing Latino Health Disparities: Lessons from Mail- and Community-Based Population Health Surveys in California
Source: Cancer Res Commun. 2026 Apr 20;6(4):873–83. doi: 10.1158/2767-9764.CRC-25-0540 (PMC13095202; doi:10.1158/2767-9764.CRC-25-0540)
Supplement: Supplementary Table 2 — Risk factors by current cervical and breast cancer screening [file crc-25-0540_supplementary_table_2_suppst2.xlsx]

## Sheet: Sheet1
Supplementary Table 2. Risk factors by current cervical and breast cancer screening status
	Overall
	Cervical Cancer Screening				Breast Cancer Screening
	Overall	Up-to-date	Not Up-to-date		Overall	Up-to-date	Not Up-to-date
Variables	n = 211	n = 166	n = 45	P-value	n = 137	n = 108	n = 29	P-value
Age (mean, sd)	53.56 (10.20)	49.00 (9.81)	54.79 (9.99)	0.0025	40.25 (11.56)	38.56 (13.96)	40.7 (10.83)	0.2353
Survey Type				1				0.3607
Community Based	158 (74.9%)	124 (74.7%)	34 (75.6%)		82 (59.9%)	62 (57.4%)	20 (69.0%)
Mail	53 (25.1%)	42 (25.3%)	11 (24.4%)		55 (40.1%)	46 (42.6%)	9 (31.0%)
Health Insurance				0.1895				<0.0001
None	45 (22.8%)	32 (20.5%)	13 (31.7%)	0.1901	26 (20.0%)	12 (11.7%)	14 (51.9%)	<0.0001
Private	115 (58.4%)	96 (61.5%)	19 (46.3%)	0.1144	85 (65.4%)	76 (73.8%)	9 (33.3%)	0.0002
Public/Other	37 (18.8%)	28 (17.9%)	9 (22.0%)	0.7194	19 (14.6%)	15 (14.6%)	4 (14.8%)	1
Education				0.00214893				0.5343
High school or less	78 (38.0%)	52 (32.3%)	26 (59.1%)		59 (44.7%)	45 (42.9%)	14 (51.9%)
Some voc/tech/college or more	127 (62.0%)	109 (67.7%)	18 (40.9%)		73 (55.3%)	60 (57.1%)	13 (48.1%)
English spoken at home				0.560596				0.45
English only	45 (21.5%)	38 (23.2%)	7 (15.6%)	0.3701	39 (28.9%)	31 (29.0%)	8 (28.6%)	1
English and Spanish	102 (48.8%)	78 (47.6%)	24 (53.3%)	0.6045	60 (44.4%)	45 (42.1%)	15 (53.6%)	0.3799
Spanish only	62 (29.7%)	48 (29.3%)	14 (31.1%)	0.9557	36 (26.7%)	31 (29.0%)	5 (17.9%)	0.3451
Occupation Status				0.741838				1
Employed/student	143 (69.1%)	114 (69.9%)	29 (65.9%)		76 (56.3%)	60 (56.1%)	16 (57.1%)
Unemployed	64 (30.9%)	49 (30.1%)	15 (34.1%)		59 (43.7%)	47 (43.9%)	12 (42.9%)
Last routine check-up				0.00197069				0.0005
< 1 year	144 (69.9%)	122 (75.3%)	22 (50.0%)	0.0022	102 (75.0%)	88 (81.5%)	14 (50.0%)	0.0015
1-2 years	33 (16.0%)	24 (14.8%)	9 (20.5%)	0.5011	18 (13.2%)	13 (12.0%)	5 (17.9%)	0.6192
2+ years	29 (14.1%)	16 (9.9%)	13 (29.5%)	0.0021	16 (11.8%)	7 (6.5%)	9 (32.1%)	0.0006
Cancer identified by health professional				0.0451133				0.04
Yes	26 (12.7%)	16 (9.9%)	10 (22.7%)		30 (22.4%)	28 (26.2%)	2 (7.4%)
No	179 (87.3%)	145 (90.1%)	34 (77.3%)		104 (77.6%)	79 (73.8%)	25 (92.6%)
Looked into health information				0.487837				0.0172
Yes	153 (75.0%)	123 (76.4%)	30 (69.8%)		103 (76.9%)	86 (81.9%)	17 (58.6%)
No	51 (25.0%)	38 (23.6%)	13 (30.2%)		31 (23.1%)	19 (18.1%)	12 (41.4%)
Income				0.507771				0.4928
$0-$19,999	43 (22.4%)	32 (20.8%)	11 (28.9%)	0.3873	24 (20.3%)	18 (18.9%)	6 (26.1%)	0.6351
$20,000-$49,999	66 (34.4%)	53 (34.4%)	13 (34.2%)	1	41 (34.7%)	32 (33.7%)	9 (39.1%)	0.804
$50,000+	83 (43.2%)	69 (44.8%)	14 (36.8%)	0.4811	53 (44.9%)	45 (47.4%)	8 (34.8%)	0.3924
	Community-Based
	Cervical Cancer Screening				Breast Cancer Screening
	Overall	Up-to-date	Not Up-to-date		Overall	Up-to-date	Not Up-to-date
Variables	n = 158	n = 34	n = 124	P-value	n = 82	n = 20	n = 62	P-value
Age (mean, sd)	39 (11.61)	35.26 (13.06)	40.02 (11.01)	0.0264	50.03 (7.71)	47 (5.42)	52 (7.97)	0.0152
Health Insurance				0.468				0.0002
None	39 (26.9%)	11 (35.5%)	28 (24.6%)		23 (29.9%)	12 (66.7%)	11 (18.6%)
Private	77 (53.1%)	15 (48.4%)	62 (54.4%)		45 (58.4%)	4 (22.2%)	41 (69.5%)
Public/Other	29 (20%)	5 (16.1%)	24 (21.1%)		9 (11.7%)	2 (11.1%)	7 (11.9%)
Education				0.0231				0.417
High school or less	68 (44.7%)	21 (63.6%)	47 (39.5%)		43 (55.8%)	12 (66.7%)	31 (52.5%)
Some voc/tech/college or more	84 (55.3%)	12 (36.4%)	72 (60.5%)		34 (44.2%)	6 (33.3%)	28 (47.5%)
English spoken at home				1				0.9211
English only	21 (13.5%)	4 (11.8%)	17 (13.9%)		12 (15%)	2 (10.5%)	10 (16.4%)
English and Spanish	98 (62.8%)	22 (64.7%)	76 (62.3%)		56 (70%)	14 (73.7%)	42 (68.9%)
Spanish only	37 (23.7%)	8 (23.5%)	29 (23.8%)		12 (15%)	3 (15.8%)	9 (14.8%)
Occupation Status				1				0.5927
Employed/student	102 (66.2%)	22 (66.7%)	80 (66.1%)		48 (60%)	10 (52.6%)	38 (62.3%)
Unemployed	52 (33.8%)	11 (33.3%)	41 (33.9%)		32 (40%)	9 (47.4%)	23 (37.7%)
Last routine check-up				0.0002				0.0039
< 1 year	107 (69.9%)	14 (42.4%)	93 (77.5%)		58 (71.6%)	8 (42.1%)	50 (80.6%)
1-2 years	24 (15.7%)	8 (24.2%)	16 (13.3%)		10 (12.3%)	4 (21.1%)	6 (9.7%)
2+ years	22 (14.4%)	11 (33.3%)	11 (9.2%)		13 (16%)	7 (36.8%)	6 (9.7%)
Cancer identified by health professional				0.5306				0.0092
Yes	17 (11.1%)	5 (15.2%)	12 (10%)		16 (20%)	0 (0%)	16 (26.2%)
No	136 (88.9%)	28 (84.8%)	108 (90%)		64 (80%)	19 (100%)	45 (73.8%)
Looked into health information				0.3195				0.1024
Yes	103 (68.2%)	19 (59.4%)	84 (70.6%)		53 (66.2%)	10 (50%)	43 (71.7%)
No	48 (31.8%)	13 (40.6%)	35 (29.4%)		27 (33.8%)	10 (50%)	17 (28.3%)
Income				0.6227				0.4507
$0-$19,999	40 (28.2%)	10 (35.7%)	30 (26.3%)		20 (28.2%)	5 (31.2%)	15 (27.3%)
$20,000-$49,999	54 (38%)	10 (35.7%)	44 (38.6%)		28 (39.4%)	8 (50%)	20 (36.4%)
$50,000+	48 (33.8%)	8 (28.6%)	40 (35.1%)		23 (32.4%)	3 (18.8%)	20 (36.4%)
	Mail-Based
	Cervical Cancer Screening				Breast Cancer Screening
	Overall	Up-to-date	Not Up-to-date		Overall	Up-to-date	Not Up-to-date
	n = 53	n = 11	n = 42	P-value	n = 55	n = 9	n = 46	P-value
Age (mean, sd)	43.96 (10.71)	48.73 (11.99)	42.71 (10.13)	0.0976	57.67 (12.00)	53.44 (15.32)	58.5 (11.26)	0.2442
Health Insurance				0.0191				0.0657
None	6 (11.5%)	2 (20%)	4 (9.5%)		3 (5.7%)	2 (22.2%)	1 (2.3%)
Private	38 (73.1%)	4 (40%)	34 (81%)		40 (75.5%)	5 (55.6%)	35 (79.5%)
Public/Other	8 (15.4%)	4 (40%)	4 (9.5%)		10 (18.9%)	2 (22.2%)	8 (18.2%)
Education				0.023				1
High school or less	10 (18.9%)	5 (45.5%)	5 (11.9%)		16 (29.1%)	2 (22.2%)	14 (30.4%)
Some voc/tech/college or more	43 (81.1%)	6 (54.5%)	37 (88.1%)		39 (70.9%)	7 (77.8%)	32 (69.6%)
English spoken at home				0.1681				0.2933
English only	24 (45.3%)	3 (27.3%)	21 (50%)		27 (49.1%)	6 (66.7%)	21 (45.7%)
English and Spanish	4 (7.5%)	2 (18.2%)	2 (4.8%)		4 (7.3%)	1 (11.1%)	3 (6.5%)
Spanish only	25 (47.2%)	6 (54.5%)	19 (45.2%)		24 (43.6%)	2 (22.2%)	22 (47.8%)
Occupation Status				0.2444				0.4688
Employed/student	41 (77.4%)	7 (63.6%)	34 (81%)		28 (50.9%)	6 (66.7%)	22 (47.8%)
Unemployed	12 (22.6%)	4 (36.4%)	8 (19%)		27 (49.1%)	3 (33.3%)	24 (52.2%)
Last routine check-up				0.6674				0.0844
< 1 year	37 (69.8%)	8 (72.7%)	29 (69%)		44 (80%)	6 (66.7%)	38 (82.6%)
1-2 years	9 (17%)	1 (9.1%)	8 (19%)		8 (14.5%)	1 (11.1%)	7 (15.2%)
2+ years	7 (13.2%)	2 (18.2%)	5 (11.9%)		3 (5.5%)	2 (22.2%)	1 (2.2%)
Cancer identified by health professional				0.0141				1
Yes	9 (17.3%)	5 (45.5%)	4 (9.8%)		14 (25.9%)	2 (25%)	12 (26.1%)
No	43 (82.7%)	6 (54.5%)	37 (90.2%)		40 (74.1%)	6 (75%)	34 (73.9%)
Looked into health information				1				0.125
Yes	50 (94.3%)	11 (100%)	39 (92.9%)		50 (92.6%)	7 (77.8%)	43 (95.6%)
No	3 (5.7%)	0 (0%)	3 (7.1%)		4 (7.4%)	2 (22.2%)	2 (4.4%)
Income				0.5751				0.4399
$0-$19,999	3 (6%)	1 (10%)	2 (5%)		4 (8.5%)	1 (14.3%)	3 (7.5%)
$20,000-$49,999	12 (24%)	3 (30%)	9 (22.5%)		13 (27.7%)	1 (14.3%)	12 (30%)
$50,000+	35 (70%)	6 (60%)	29 (72.5%)		30 (63.8%)	5 (71.4%)	25 (62.5%)
Two-sided p-values reported from Chi-square, Fisher's exact, or Wilcoxon rank sum test. Unemployed includes participants that are homeaker, retired, or disabled.
