# Supplementary material for: Capturing Latino Health Disparities: Lessons from Mail- and Community-Based Population Health Surveys in California
Source: Cancer Res Commun. 2026 Apr 20;6(4):873–83. doi: 10.1158/2767-9764.CRC-25-0540 (PMC13095202; doi:10.1158/2767-9764.CRC-25-0540)
Supplement: Supplementary Table 3 — Post-regression analysis for current screening status [file crc-25-0540_supplementary_table_3_suppst3.xlsx]

## Sheet: Sheet1
Supplementary Table 3. Post-regression analysis for current screening status in our multiple logistic regression models
Criteria	Cervical	Breast
Hosmer and Lemeshow goodness of fit (GOF) test	0.2345	0.375
Linktest for specification
fit	0.0171	0.0003
fit^2	0.9258	0.2059
Area under the receiver operator curve (AUROC)	0.8072 (0.7034-0.9110)	0.7920 (0.7089-0.8752)
Two-sided p-values shown for the GOF and Linktest. Area under the curve and 95% CI shown for AUROC.
