# Supplementary material for: Capturing Latino Health Disparities: Lessons from Mail- and Community-Based Population Health Surveys in California
Source: Cancer Res Commun. 2026 Apr 20;6(4):873–83. doi: 10.1158/2767-9764.CRC-25-0540 (PMC13095202; doi:10.1158/2767-9764.CRC-25-0540)
Supplement: Supplementary Table 4 — Feedback from participants by survey method [file crc-25-0540_supplementary_table_4_suppst4.xlsx]

## Sheet: Sheet1
Supplementary Table 4. Feedback from participants by survey method
Community-based	Mail-based
1. “No cuentan con el equipo suficiente, te mandan a otras ciudades a buscar el equipo necesario.” (They don't have enough team, they send you to other cities to find the necessary team).	1. “Saber que cosas causan cancer para tartar de prevenirlo.” (Know what causes cancer so we can try to prevent it.)
2. “Toda la informacion de cancer de seno y de cuello uterino.” (All the information of breast cancer and cervix.)	2. “Mas estudios para prevencion.” (More studies for prevention).
3. “Lack of screenings for the male and female Latino population for breast, liver, prostate, stomach cancers and others, due to the lack of education and health coverage.”	3. “Mucha gente no esta informada o va al doctor cuando desgraciadamente ya es muy tarde, especialmente en los hombres.” (Many people are not informed and only go to the doctor when it is unfortunately too late, especially in men).
4. “Thinking about the Latinx community that I grew up in, lack of awareness of facts about testing/treatment/prognosis, access to care including resources to pay for services and quality healthcare, avoiding medical care due to fear of disease, myths around "natural" prevention/treatment methods, advocacy, education, etc.”	4. “Many people I know don’t know that there are programs to help pay for mammograms and uterine cancer detection. I work in the medical field, and we offer said programs. I wish more women could get their mammograms every year as well.”
5. “A lot of times, diet and other natural approaches are not added onto conventional care treatment. They are important to my (ethnic and religious) community, so it would be fantastic to have that more incorporated into cancer treatment.”	5. “Early detection and access to facilities/providers for early diagnosis; and identification of lifestyle and environmental issues that impact development of cancer to help individuals make sound decisions/changes to decrease chances of development of cancer.”
	6. “People don’t know where to look for help or don’t want to look for help. Lower income families don’t know if they can help with treatments.”
	7. “Toxic mining waste, political roadblocks when it comes to getting the work done to create a safer environment. Personal power takes precedence instead of just doing the right thing.”
