# Supplementary material for: Capturing Latino Health Disparities: Lessons from Mail- and Community-Based Population Health Surveys in California
Source: Cancer Res Commun. 2026 Apr 20;6(4):873–83. doi: 10.1158/2767-9764.CRC-25-0540 (PMC13095202; doi:10.1158/2767-9764.CRC-25-0540)
Supplement: Appendix 5 — Community-Mail-Merged-Survey Questions [file crc-25-0540_appendix_5_supps5.xlsx]

## Sheet: Sheet1
Appendix 5. Question and number from community- and mail-based surveys merged
Mail-based		Community-Based
Q#	Question	Q#	Question
1	Have you ever looked for information about health or medical topics from any source?	16	Have you ever looked for information about health or medical topics from any source?
2	To whom or where did you go first for information about health or medical topics on the most recent occasion?	17	If yes, the most recent time you looked for information about health or medical topics, where did you go first?
3	Is there a specific social media site you like to go to for health or medical information?	21	Is there a specific social media site you like to go to for health or medical information?
4	Which media platforms do you use for health or medical information? Mark all that apply.	22	If you answered yes, what social media site do you go to for health or medical information?
5	What is the first hospital that comes to mind when you think about cancer care?	19	What is the first hospital that comes to mind when you think about cancer care?
6	Before this survey, had you ever heard of the University of California, Davis Comprehensive Cancer Center?	20	Before this survey, have you ever heard of the University of California Davis, and of its Comprehensive Cancer Center / Cancer Institute?
7	A mammogram is an X-ray of each breast to look for breast cancer. Have you ever had a mammogram?	30	The next questions are about breast cancer. A mammogram is an x-ray of each breast to look for breast cancer. Have you ever had a mammogram?
9	How long has it been since you had your last mammogram?	31	If yes, how long has it been since you had your last mammogram?
10	The next questions are about cervical cancer. A Pap smear is a procedure to test for cervical cancer in women. Have you ever had a Pap smear?	28	The next questions are about cervical cancer. (If you are not a female, skip to question #32). A pap exam is a procedure to test for cervical cancer in women. A pap smear involves collecting cells from your cervix-the lower, narrow end of your uterus that’s at the top of your vagina. Have you ever had a pap smear?
11	How long has it been since you had your last Pap smear?	29	If yes, how long has it been since you had your last pap smear?
12	The Hepatitis B vaccine is given in three separate doses and has been recommended for all newborn infants since 1991. Have you ever received the 3-dose series of the Hepatitis B vaccine?	34	Hepatitis B Vaccine is given in three separate doses and has been recommended for all newborn infants since 1991. In 1995, it was recommended that adolescents be given the vaccine. Persons who may be exposed to other people's blood, such as health care workers, also may have received the vaccine. Have you ever received the 3 dose series of the Hepatitis B Vaccine?
13	Have all your child(ren) aged 9-17 received one or more doses of the Human Papillomavirus (HPV) vaccine?	32-33	The next question is intended for parents of children ages 9-17. Do you have children of age of 9-17? Human Papillomavirus (HPV) vaccine is given to prevent HPV related cancers and genital warts. The HPV vaccines available are called Cervarix, Gardasil or Gardasil 9. It is given in 2 or 3 separate doses over a 6-month period. Has your child ever received one or more doses of the HPV vaccine?
20	In the past 7 days, on how many days did you exercise for at least 20 minutes at a time?	40	The next question is about your overall exercise. Exercise can include walking, housekeeping, construction, hard manual labor, field work, jogging, weights, a sport or playing with your kids. It can be done on the job, around the house, just for fun or as a work-out. In the past 7 days, on how many days did you exercise for at least 20 minutes at a time?
24	Where do you go to seek medical advice? Mark all that apply.	45-46	Is there a place that you usually go to when you are sick or need advice about your health? If yes, what kind of place do you go most often?
25	In the past 12 months, was there a time when you needed to see a doctor, but could not?	47-48	During the past 12 months, did you delay or not get any other medical care you felt you needed—such as seeing a doctor, a specialist, or other health professional? If yes, what was the one main reason why you delayed getting the care you felt you needed?
26	Have you ever been told by a doctor or other health professional that you have or had cancer of any kind? Q26_OS: What type(s) of cancer was it?	49-50	Have you ever been told by a doctor or other health professional that you had cancer or a malignancy of any kind? If yes, what type of cancer was it?
30	How tall are you without shoes?	41	How tall are you without shoes?
31	How much do you weigh without shoes?	42	How much do you weight without shoes?
32	About how long has it been since you last saw a doctor or medical provider for a routine check-up?	42	About how long has it been since you last saw a doctor or medical provider for a routine check-up? [if needed: a routine check-up is a visit not for an illness or problem. This visit may include questions about health behaviors such as smoking.]
33	Would you say that in general your health is excellent, very good, good, fair, or poor?	44	Would you say that in general your health is excellent, very good, good, fair, or poor?
34	Are you male or female?	8	Are you male or female?
35	Are you of Hispanic, Latino/a, or Spanish origin? Mark all that apply.	4	What is your race/ethnicity? One or more categories may be selected. Mark all that apply.
36	Which is the racial group that you associate with? Mark all that apply.	3	Are you Hispanic or Latino?
39	What is your primary source of health care coverage?	13-14	Do you have any kind of health care coverage, including health insurance, prepaid plans such as HMOs, government plans such as Medicare, or Indian Health Service? If you answered yes, what type of health care coverage do you have?
40	What is the highest grade or level of schooling you completed?	9	What is the highest grade or level of schooling you completed?
41	What languages do you speak at home? Mark all that apply.	10	What language do you speak at home?
42	If you speak a language other than English at home, we are interested in your own opinion of how well you speak English. Would you say you speak English…?	11	Since you speak a language other than English at home, we are interested in your own opinion of how well you speak English. Would you say you speak English?
44	What best describes your current occupational status? Mark only one.	15	What is your current occupational status? Mark only one.
45	What year were you born?	7	What year were you born?
47	Thinking about members of your family living in this household, what is your combined annual income, meaning the total pretax income from all sources earned in the past year?	12	Thinking about members of your family living in this household, what is your combined annual income, meaning the total pre-tax income from all sources earned in the past year?
48	Finally, what do you think are the most critical cancer health care issues in your community?	52	What do you think are the most important cancer health problems in your community?
